# Supplementary material for: Analytic framework for peptidomics applied to large-scale neuropeptide identification
Source: Nat Commun. 2016 May 4;7:11436. doi: 10.1038/ncomms11436 (PMC4857386; doi:10.1038/ncomms11436)
Supplement: Supplementary Dataset 3 — Manog visualized neuropeptide database. The full list of peptides and the resulting LPVs aligned against their pro-hormone precursor compiled in a database format for easy visualization and analysis. [file ncomms11436-s4.xlsx]

## Sheet: ADCYAP1
Pituitary adenylate cyclase-activating polypeptide [maNOG13517]
P13589 PACA_RAT
O70176 PACA_MOUSE
Q3UYH8 Q3UYH8_MOUSE
Q8BJT8 Q8BJT8_MOUSE
10090.ENSMUSP00000067057
P18509 PACA_HUMAN
B7Z222 B7Z222_HUMAN	M	L	T	K	R	A	L	Q	K	P	C	S	D	R	F	L	R	T	A	Q	I	N	R	S	R	R	P	V	T	S	V	T	S	G	S	S	S	R	S	R	A	S	P	H	R	P	L	F	L
Q53BH1 Q53BH1_HUMAN
Q53BH6 Q53BH6_HUMAN
9606.ENSP00000269200
sp|O70176|PACA_MOUSE PACA_MOUSE 42-71 class:3 (Source: SWEPEP)
sp|O70176|PACA_MOUSE PACAP-related peptide class:Biological active (Source: SWEPEP)
P18509 PACAP-related peptide (Source: UniProt)
P13589 PACAP-related peptide (Source: UniProt)
O70176 PACAP-related peptide (Source: UniProt)
sp|O70176|PACA_MOUSE PACA_MOUSE 111-128 class:3 (Source: SWEPEP)
sp|O70176|PACA_MOUSE Pituitary adenylate cyclase-activating polypeptide 38 class:Biological active (Source: SWEPEP)
P18509 Pituitary adenylate cyclase-activating polypeptide 38 (Source: UniProt)
P13589 Pituitary adenylate cyclase-activating polypeptide 38 (Source: UniProt)
O70176 Pituitary adenylate cyclase-activating polypeptide 38 (Source: UniProt)
sp|O70176|PACA_MOUSE Pituitary adenylate cyclase-activating polypeptide 27 class:Biological active (Source: SWEPEP)
P18509 Pituitary adenylate cyclase-activating polypeptide 27 (Source: UniProt)
P13589 Pituitary adenylate cyclase-activating polypeptide 27 (Source: UniProt)
O70176 Pituitary adenylate cyclase-activating polypeptide 27 (Source: UniProt)
[truncated: 266 more columns]

## Sheet: AGRP
Agouti related protein [maNOG16868]
Q9QXJ3 Q9QXJ3_RAT																																						L	F	P	E	F	S	G	-	L	S	-	-
F1MAG1 F1MAG1_RAT	M	L	T	A	M	L	L	S	C	V	L	L	L	A	L	P	P	T	L	G	V	H	M	G	V	A	P	L	K	G	I	R	R	S	D	Q	A	L	F	P	E	F	S	G	-	L	S	-	-
10116.ENSRNOP00000056384	M	L	T	A	M	L	L	S	C	V	L	L	L	A	L	P	P	T	L	G	V	H	M	G	V	A	P	L	K	G	I	R	R	S	D	Q	A	L	F	P	E	F	S	G	E	Y	G	L	S
P56473 AGRP_MOUSE	M	L	T	A	M	L	L	S	C	V	L	L	L	A	L	P	P	T	L	G	V	Q	M	G	V	A	P	L	K	G	I	R	R	P	D	Q	A	L	F	P	E	F	P	G	-	L	S	L	N
Q3UU47 Q3UU47_MOUSE	M	L	T	A	M	L	L	S	C	V	L	L	L	A	L	P	P	T	L	G	V	Q	M	G	V	A	P	L	K	G	I	R	R	P	D	Q	A	L	F	P	E	F	P	G	-	L	S	L	N
Q5J6B1 Q5J6B1_MOUSE	M	L	T	A	M	L	L	S	C	V	L	L	L	A	L	P	P	T	L	G	V	Q	M	G	V	A	P	L	K	G	I	R	R	P	D	Q	A	L	F	P	E	F	P
10090.ENSMUSP00000005849	M	L	T	A	M	L	L	S	C	V	L	L	L	A	L	P	P	T	L	G	V	Q	M	G	V	A	P	L	K	G	I	R	R	P	D	Q	A	L	F	P	E	F	P	G	-	L	S	L	N
O00253 AGRP_HUMAN	M	L	T	A	A	V	L	S	C	A	L	L	L	A	L	P	A	T	R	G	A	Q	M	G	L	A	P	M	E	G	I	R	R	P	D	Q	A	L	L	P	E	L	P	G	-	L	G	L	R
C6SUN5 C6SUN5_HUMAN	M	L	T	A	A	V	L	S	C	A	L	L	L	A	L	P	A	T	R	G	A	Q	M	G	L	A	P	M	E	G	I	R	R	P	D	Q	A	L	L	P	E	L	P	G	-	L	G	L	R
9606.ENSP00000290953	M	L	T	A	A	V	L	S	C	A	L	L	L	A	L	P	A	T	R	G	A	Q	M	G	L	A	P	M	E	G	I	R	R	P	D	Q	A	L	L	P	E	L	P	G	-	L	G	L	R
																					V	H	M	G	V	A	P	L	K	G	I
																					V	H	M	G	V	A	P	L	K
																					V	H	M	G	V	A	P	L	K (amidated)
																					V	H	M	G	V	A	P	L
																					V	H	M	G	V	A	P
																						H	M	G	V	A	P	L	K	G	I
																						H	M	G	V	A	P	L	K
																						H	M	G	V	A	P	L	K (amidated)
																							M	G	V	A	P	L	K	G	I
																								G	V	A	P	L	K	G	I
																					V	H	M	G	V	A	P	L	K	G	I
																					V	H	M	G	V	A	P	L	K (amidated)
[truncated: 85 more columns]

## Sheet: APLP1
Amyloid beta A4-like protein 1 [maNOG15410]
F1LRS5 F1LRS5_RAT																																																	L
B1WBV6 B1WBV6_RAT										M	G	P	S	S	P	T	T	R	G	Q	G	R	R	R	G	P	P	P	L	P	L	L	L	P	L	S	L	L	L	L	R	A	Q	L	A	V	G	N	L
Q1P9T9 Q1P9T9_RAT
10116.ENSRNOP00000053693
Q03157 APLP1_MOUSE										M	G	P	T	S	P	A	A	R	G	Q	G	R	R	W	R	-	P	P	L	P	L	L	L	P	L	S	L	L	L	L	R	A	Q	L	A	V	G	N	L
Q3TCA7 Q3TCA7_MOUSE										M	G	P	T	S	P	A	A	R	G	Q	G	R	R	W	R	P	P	P	L	P	L	L	L	P	L	S	L	L	L	L	R	A	Q	L	A	V	G	N	L
Q3U311 Q3U311_MOUSE										M	G	P	T	S	P	A	A	R	G	Q	G	R	R	W	R	P	P	P	L	P	L	L	L	P	L	S	L	L	L	L	R	A	Q	L	A	V	G	N	L
Q3TUB1 Q3TUB1_MOUSE										M	G	P	T	S	P	A	A	R	G	Q	G	R	R	W	R	P	P	P	L	P	L	L	L	P	L	S	L	L	L	L	R	A	Q	L	A	V	G	N	L
10090.ENSMUSP00000006828										M	G	P	T	S	P	A	A	R	G	Q	G	R	R	W	R	P	P	P	L	P	L	L	L	P	L	S	L	L	L	L	R	A	Q	L	A	V	G	N	L
P51693 APLP1_HUMAN										M	G	P	A	S	P	A	A	R	G	L	S	R	R	P	G	Q	P	P	L	P	L	L	L	P	L	L	L	L	L	L	R	A	Q	P	A	I	G	S	L
K7EMS1 K7EMS1_HUMAN										M	G	P	A	S	P	A	A	R	G	L	S	R	R	P	G	Q	P	P	L	P	L	L	L	P	L	L	L	L	L	L	R	A	Q	P	A	I	G	S	L
K7ELK0 K7ELK0_HUMAN
K7EQJ4 K7EQJ4_HUMAN
B7Z4G8 B7Z4G8_HUMAN	M	E	A	V	C	G	A	W	G	R	G	L	V	L	G	V	S	V	L	G	S	K	E	P	G	D	P	-	-	-	-	-	-	-	-	-	-	-	-	-	-	-	H	A	N	A	P	R	A
F5GZ08 F5GZ08_HUMAN																																																	M
B2R5S2 B2R5S2_HUMAN										M	G	P	A	S	P	A	A	R	G	L	S	R	R	P	G	Q	P	P	L	P	L	L	L	P	L	L	L	L	L	L	R	A	Q	P	A	I	G	S	L
B7Z4Q2 B7Z4Q2_HUMAN																																																	M
K7EMN4 K7EMN4_HUMAN
A4UCT6 A4UCT6_HUMAN
9606.ENSP00000221891										M	G	P	A	S	P	A	A	R	G	L	S	R	R	P	G	Q	P	P	L	P	L	L	L	P	L	L	L	L	L	L	R	A	Q	P	A	I	G	S	L
sp|Q03157|APLP1_MOUSE C30 (By similarity) class:Biological active (Source: SWEPEP)
P51693 C30 (By similarity) (Source: UniProt)
Q03157 C30 (By similarity) (Source: UniProt)
[truncated: 623 more columns]

## Sheet: APP
Amyloid beta A4 protein [maNOG12749]
P08592 A4_RAT	M	L	P	S	L	A	L	L	L	L	A	A	W	T	V	R	A	L	E	V	P	T	D	G	N	A	G	L	L	A	E	P	Q	I	A	M	F	C	G	K	L	N	M	H	M	N	V	Q	N
Q6P6Q5 Q6P6Q5_RAT	M	L	P	S	L	A	L	L	L	L	A	A	W	T	V	R	A	L	E	V	P	T	D	G	N	A	G	L	L	A	E	P	Q	I	A	M	F	C	G	K	L	N	M	H	M	N	V	Q	N
10116.ENSRNOP00000041613	M	L	P	S	L	A	L	L	L	L	A	A	W	T	V	R	A	L	E	V	P	T	D	G	N	A	G	L	L	A	E	P	Q	I	A	M	F	C	G	K	L	N	M	H	M	N	V	Q	N
P12023 A4_MOUSE	M	L	P	S	L	A	L	L	L	L	A	A	W	T	V	R	A	L	E	V	P	T	D	G	N	A	G	L	L	A	E	P	Q	I	A	M	F	C	G	K	L	N	M	H	M	N	V	Q	N
Q3TVS1 Q3TVS1_MOUSE	M	L	P	S	L	A	L	L	L	L	A	A	W	T	V	R	A	L	E	V	P	T	D	G	N	A	G	L	L	A	E	P	Q	I	A	M	F	C	G	K	L	N	M	H	M	N	V	Q	N
Q8BPC7 Q8BPC7_MOUSE
Q3TWF3 Q3TWF3_MOUSE	M	L	P	S	L	A	L	L	L	L	A	A	W	T	V	R	A	L	E	V	P	T	D	G	N	A	G	L	L	A	E	P	Q	I	A	M	F	C	G	K	L	N	M	H	M	N	V	Q	N
Q8BPV5 Q8BPV5_MOUSE
Q6GR78 Q6GR78_MOUSE	M	L	P	S	L	A	L	L	L	L	A	A	W	T	V	R	A	L	E	V	P	T	D	G	N	A	G	L	L	A	E	P	Q	I	A	M	F	C	G	K	L	N	M	H	M	N	V	Q	N
Q53ZT3 Q53ZT3_MOUSE	M	L	P	S	L	A	L	L	L	L	A	A	W	T	V	R	A	L	E	V	P	T	D	G	N	A	G	L	L	A	E	P	Q	I	A	M	F	C	G	K	L	N	M	H	M	N	V	Q	N
Q3TXI9 Q3TXI9_MOUSE	M	L	P	S	L	V	L	L	L	L	A	A	W	T	V	R	A	L	E	V	P	T	D	G	N	A	G	L	L	A	E	P	Q	I	A	M	F	C	G	K	L	N	M	H	M	N	V	Q	N
Q9QX46 Q9QX46_MOUSE
10090.ENSMUSP00000073883	M	L	P	S	L	A	L	L	L	L	A	A	W	T	V	R	A	L	E	V	P	T	D	G	N	A	G	L	L	A	E	P	Q	I	A	M	F	C	G	K	L	N	M	H	M	N	V	Q	N
P05067 A4_HUMAN	M	L	P	G	L	A	L	L	L	L	A	A	W	T	A	R	A	L	E	V	P	T	D	G	N	A	G	L	L	A	E	P	Q	I	A	M	F	C	G	R	L	N	M	H	M	N	V	Q	N
H7C0V9 H7C0V9_HUMAN
B4DGD0 B4DGD0_HUMAN	M	L	P	G	L	A	L	L	L	L	A	A	W	T	A	R	A	L	E	V	-	-	-	-	-	-	-	-	-	-	-	-	-	-	-	-	-	-	-	-	-	-	-	-	-	-	-	-	-
E9PEV0 E9PEV0_HUMAN																																				M	F	C	G	R	L	N	M	H	M	N	V	Q	N
B4DQM1 B4DQM1_HUMAN	M	L	P	G	L	A	L	L	L	L	A	A	W	T	A	R	A	L	E	V	P	T	D	G	N	A	G	L	L	A	E	P	-	-	-	-	-	-	-	-	-	-	-	-	-	-	-	Q	N
E9PG40 E9PG40_HUMAN	M	L	P	G	L	A	L	L	L	L	A	A	W	T	A	R	A	L	E	V	-	-	-	-	-	-	-	-	-	-	-	-	-	-	-	-	-	-	-	-	-	-	-	-	-	-	-	-	-
H7C2L2 H7C2L2_HUMAN
H7C104 H7C104_HUMAN
B4DM00 B4DM00_HUMAN	M	L	P	G	L	A	L	L	L	L	A	A	W	T	A	R	A	L	E	V	P	T	D	G	N	A	G	L	L	A	E	P	Q	I	A	M	F	C	G	R	L	N	M	H	M	N	V	Q	N
B4DMD5 B4DMD5_HUMAN	M	L	P	G	L	A	L	L	L	L	A	A	W	T	A	R	A	L	E	V	P	T	D	G	N	A	G	L	L	A	E	P	Q	I	A	M	F	C	G	R	L	N	M	H	M	N	V	Q	N
B4DJT9 B4DJT9_HUMAN																																				M	F	C	G	R	L	N	M	H	M	N	V	Q	N
B7Z313 B7Z313_HUMAN
9606.ENSP00000284981	M	L	P	G	L	A	L	L	L	L	A	A	W	T	A	R	A	L	E	V	P	T	D	G	N	A	G	L	L	A	E	P	Q	I	A	M	F	C	G	R	L	N	M	H	M	N	V	Q	N
sp|P12023|A4_MOUSE P3(42) (By similarity) class:Biological active (Source: SWEPEP)
P05067 P3(42) (Source: UniProt)
P08592 P3(42) (By similarity) (Source: UniProt)
P12023 P3(42) (By similarity) (Source: UniProt)
sp|P12023|A4_MOUSE P3(40) (By similarity) class:Biological active (Source: SWEPEP)
P05067 P3(40) (Source: UniProt)
P08592 P3(40) (By similarity) (Source: UniProt)
P12023 P3(40) (By similarity) (Source: UniProt)
sp|P12023|A4_MOUSE A4_MOUSE 691-701 class:3 (Source: SWEPEP)
[truncated: 721 more columns]

## Sheet: AVP
Vasopressin-neurophysin 2-copeptin [maNOG06973]
P01186 NEU2_RAT	M	L	A	M	M	L	N	T	T	L	S	A	C	F	L	S	L	L	A	L	T	S	A	C	Y	F	Q	N	C	P	R	G (Glycine amide)	G	K	R	A	T	S	D	M	E	L	R	Q	C	L	P	C	G
Q6LEI5 Q6LEI5_RAT					M	L	N	T	T	L	S	A	C	F	L	S	L	L	A	L	T	S	A	C	Y	F	Q	N	C	P
10116.ENSRNOP00000028833	M	L	A	M	M	L	N	T	T	L	S	A	C	F	L	S	L	L	A	L	T	S	A	C	Y	F	Q	N	C	P	R	G	G	K	R	A	T	S	D	M	E	L	R	Q	C	L	P	C	G
P35455 NEU2_MOUSE	M	L	A	R	M	L	N	T	T	L	S	A	C	F	L	S	L	L	A	F	S	S	A	C	Y	F	Q	N	C	P	R	G (Glycine amide (By similarity))	G	K	R	A	I	S	D	M	E	L	R	Q	C	L	P	C	G
Q3UUQ5 Q3UUQ5_MOUSE	M	L	A	R	M	L	N	T	T	L	S	A	C	F	L	S	L	L	A	F	S	S	A	C	Y	F	Q	N	C	P	R	G	G	K	R	A	I	S	D	M	E	L	R	Q	C	L	P	C	G
10090.ENSMUSP00000035551	M	L	A	R	M	L	N	T	T	L	S	A	C	F	L	S	L	L	A	F	S	S	A	C	Y	F	Q	N	C	P	R	G	G	K	R	A	I	S	D	M	E	L	R	Q	C	L	P	C	G
P01185 NEU2_HUMAN					M	P	D	T	M	L	P	A	C	F	L	G	L	L	A	F	S	S	A	C	Y	F	Q	N	C	P	R	G (Glycine amide)	G	K	R	A	M	S	D	L	E	L	R	Q	C	L	P	C	G
Q9UEW6 Q9UEW6_HUMAN					M	P	D	T	M	L	P	A	C	F	L	G	L	L	A	F	S	S	A	C	Y	F	Q	N	C	P	R	G	G	K	R	A	M	S	D	L	E	L	R
9606.ENSP00000369647					M	P	D	T	M	L	P	A	C	F	L	G	L	L	A	F	S	S	A	C	Y	F	Q	N	C	P	R	G	G	K	R	A	M	S	D	L	E	L	R	Q	C	L	P	C	G
																									Y	F	Q	N	C	P	R	G (amidated)				A	T	S	D	M	E	L	R	Q	C
																																				A	T	S	D	M	E	L	R	Q
																									Y	F	Q	N	C	P	R	G (amidated)				A	T	S	D	M	E	L	R	Q	C
sp|P35455|NEU2_MOUSE Arg-vasopressin class:Biological active (Source: SWEPEP)																								C	Y	F	Q	N	C	P	R	G
P01185 Arg-vasopressin (Source: UniProt)																								C	Y	F	Q	N	C	P	R	G
P01186 Arg-vasopressin (Source: UniProt)																								C	Y	F	Q	N	C	P	R	G
P35455 Arg-vasopressin (Source: UniProt)																								C	Y	F	Q	N	C	P	R	G
sp|P35455|NEU2_MOUSE Copeptin class:Biological active (Source: SWEPEP)
P01185 Copeptin (Source: UniProt)
P01186 Copeptin (Source: UniProt)
P35455 Copeptin (Source: UniProt)
sp|P35455|NEU2_MOUSE NEU2_MOUSE 130-143 class:2 (Source: SWEPEP)
sp|P35455|NEU2_MOUSE NEU2_MOUSE 149-168 class:3 (Source: SWEPEP)
sp|P35455|NEU2_MOUSE NEU2_MOUSE 150-168 class:3 (Source: SWEPEP)
sp|P35455|NEU2_MOUSE NEU2_MOUSE 151-168 class:3 (Source: SWEPEP)
sp|P35455|NEU2_MOUSE NEU2_MOUSE 151-167 class:3 (Source: SWEPEP)
sp|P35455|NEU2_MOUSE NEU2_MOUSE 151-165 class:3 (Source: SWEPEP)
sp|P35455|NEU2_MOUSE NEU2_MOUSE 153-168 class:3 (Source: SWEPEP)
sp|P35455|NEU2_MOUSE NEU2_MOUSE 153166 class:3 (Source: SWEPEP)
sp|P35455|NEU2_MOUSE NEU2_MOUSE 154-168 class:3 (Source: SWEPEP)
sp|P35455|NEU2_MOUSE NEU2_MOUSE 154-167 class:3 (Source: SWEPEP)
sp|P35455|NEU2_MOUSE NEU2_MOUSE 154-166 class:3 (Source: SWEPEP)
sp|P35455|NEU2_MOUSE NEU2_MOUSE 155-168 class:3 (Source: SWEPEP)
sp|P35455|NEU2_MOUSE NEU2_MOUSE 155-167 class:3 (Source: SWEPEP)
sp|P35455|NEU2_MOUSE NEU2_MOUSE 155-166 class:3 (Source: SWEPEP)
sp|P35455|NEU2_MOUSE NEU2_MOUSE 155-165 class:3 (Source: SWEPEP)
sp|P35455|NEU2_MOUSE NEU2_MOUSE 156-168 class:3 (Source: SWEPEP)
sp|P35455|NEU2_MOUSE NEU2_MOUSE 158-168 class:3 (Source: SWEPEP)
[truncated: 119 more columns]

## Sheet: CART
Cocaine- and amphetamine-regulated transcript protein (CART) [maNOG16596]
P49192 CART_RAT	M	E	S	S	R	L	R	L	L	P	V	L	G	A	A	L	L	L	L	L	P	L	L	G	A	G	A	Q	E	D	A	E	L	Q	P	R	A	L	D	I	Y	S	A	V	D	D	A	S	H
Q8K3Z3 Q8K3Z3_RAT	M	E	S	S	R	L	R	L	L	P	V	L	G	A	A	L	L	L	L	L	P	L	L	G	A	G	A	Q	E	D	A	E	L	Q	P	R	A	L	D	I	Y	S	A	V	D	D	A	S	H
10116.ENSRNOP00000023869	M	E	S	S	R	L	R	L	L	P	V	L	G	A	A	L	L	L	L	L	P	L	L	G	A	G	A	Q	E	D	A	E	L	Q	P	R	A	L	D	I	Y	S	A	V	D	D	A	S	H
P56388 CART_MOUSE	M	E	S	S	R	L	R	L	L	P	L	L	G	A	A	L	L	L	L	L	P	L	L	G	A	R	A	Q	E	D	A	E	L	Q	P	R	A	L	D	I	Y	S	A	V	D	D	A	S	H
Q3UYI4 Q3UYI4_MOUSE	M	E	S	S	R	L	R	L	L	P	L	L	G	A	A	L	L	L	L	L	P	L	L	G	A	R	A	Q	E	D	A	E	L	Q	P	R	A	L	D	I	Y	S	A	V	D	D	A	S	H
Q3UY31 Q3UY31_MOUSE	M	E	S	S	R	L	R	V	L	P	L	L	G	A	A	L	L	L	L	L	P	L	L	G	A	R	A	Q	E	D	A	E	L	Q	P	R	A	L	D	I	Y	S	A	V	D	D	A	S	H
10090.ENSMUSP00000022150	M	E	S	S	R	L	R	L	L	P	L	L	G	A	A	L	L	L	L	L	P	L	L	G	A	R	A	Q	E	D	A	E	L	Q	P	R	A	L	D	I	Y	S	A	V	D	D	A	S	H
Q16568 CART_HUMAN	M	E	S	S	R	V	R	L	L	P	L	L	G	A	A	L	L	L	M	L	P	L	L	G	T	R	A	Q	E	D	A	E	L	Q	P	R	A	L	D	I	Y	S	A	V	D	D	A	S	H
9606.ENSP00000296777	M	E	S	S	R	V	R	L	L	P	L	L	G	A	A	L	L	L	M	L	P	L	L	G	T	R	A	Q	E	D	A	E	L	Q	P	R	A	L	D	I	Y	S	A	V	D	D	A	S	H
																										G	A	Q	E	D	A	E	L	Q	P	R				I	Y	S	A	V	D	D	A	S (phospho)	H
																											A	Q	E	D	A	E	L	Q	P	R						S	A	V	D	D	A	S (phospho)	H
																											A	Q	E	D	A	E	L	Q	P				D	I	Y	S	A	V	D	D	A	S (phospho)	H
																												Q (pyroglutamine)	E	D	A	E	L	Q	P	R	A	L	D	I	Y	S	A	V	D	D	A	S (phospho)	H
																												Q (pyroglutamine)	E	D	A	E	L	Q	P	R	A	L	D	I	Y	S	A	V	D	D	A	S	H
																												Q (pyroglutamine)	E	D	A	E	L	Q	P	R	A	L	D	I	Y	S	A	V	D	D	A	S (phospho)	H
																												Q (pyroglutamine)	E	D	A	E	L	Q	P	R	A	L	D	I	Y	S	A	V	D	D	A	S	H
																												Q (pyroglutamine)	E	D	A	E	L	Q	P	R						S	A	V	D	D	A	S	H
																																					A	L	D	I	Y	S	A	V	D	D	A	S	H
																																					A	L	D	I	Y	S	A	V	D	D	A	S (phospho)	H
																																					A	L	D	I	Y	S	A	V	D	D	A	S	H
																																					A	L	D	I	Y	S	A	V	D	D	A	S (phospho)	H
																																					A	L	D	I	Y	S	A	V	D	D	A	S	H
																																					A	L	D	I	Y	S	A	V	D	D	A	S	H
																																					A	L	D	I	Y	S	A	V	D	D	A	S (phospho)	H
																																					A	L	D	I	Y	S	A	V	D	D	A	S	H
																																					A	L	D	I	Y	S	A	V	D	D	A	S (phospho)	H
																																					A	L	D	I	Y	S	A	V	D	D	A	S	H
																																					A	L	D	I	Y	S	A	V	D	D	A	S (phospho)	H
																																						L	D	I	Y	S	A	V	D	D	A	S	H
																																						L	D	I	Y	S	A	V	D	D	A	S	H
																																						L	D	I	Y	S	A	V	D	D	A	S (phospho)	H
																																						L	D	I	Y	S	A	V	D	D	A	S	H
																																							D	I	Y	S	A	V	D	D	A	S	H
																																							D	I	Y	S	A	V	D	D	A	S (phospho)	H
																																							D	I	Y	S	A	V	D	D	A	S (phospho)	H
																																							D	I	Y	S	A	V	D	D	A	S	H
																																							D	I	Y	S	A	V	D	D	A	S (phospho)	H
																																							D	I	Y	S	A	V	D	D	A	S	H
																																										S	A	V	D	D	A	S	H
																																										S	A	V	D	D	A	S (phospho)	H
																																										S	A	V	D	D	A	S	H
																																										S	A	V	D	D	A	S (phospho)	H
																																										S	A	V	D	D	A	S	H
																																											A	V	D	D	A	S (phospho)	H
																																											A	V	D	D	A	S	H
																																											A	V	D	D	A	S (phospho)	H
																																											A	V	D	D	A	S	H
																																											A	V	D	D	A	S (phospho)	H
																																											A	V	D	D	A	S	H
																																											A	V	D	D	A	S (phospho)	H
																																												V	D	D	A	S (phospho)	H
																																												V	D	D	A	S (phospho)	H
																																														D	A	S	H
																																														D	A	S (phospho)	H
																																														D	A	S (phospho)	H
																																														D	A	S (phospho)	H
																																															A	S	H
																																															A	S (phospho)	H
																										G	A	Q	E	D	A	E	L	Q	P	R
																												Q (pyroglutamine)	E	D	A	E	L	Q	P	R	A	L	D	I	Y	S	A	V	D	D	A	S	H
																												Q (pyroglutamine)	E	D	A	E	L	Q	P	R	A	L	D	I	Y	S	A	V	D	D	A	S	H
sp|P56388|CART_MOUSE CART(1-52) (By similarity) class:Biological active (Source: SWEPEP)																												Q	E	D	A	E	L	Q	P	R	A	L	D	I	Y	S	A	V	D	D	A	S	H
P49192 CART(1-52) (Source: UniProt)																												Q	E	D	A	E	L	Q	P	R	A	L	D	I	Y	S	A	V	D	D	A	S	H
P56388 CART(1-52) (By similarity) (Source: UniProt)																												Q	E	D	A	E	L	Q	P	R	A	L	D	I	Y	S	A	V	D	D	A	S	H
Q16568 CART(1-39) (Source: UniProt)																												Q	E	D	A	E	L	Q	P	R	A	L	D	I	Y	S	A	V	D	D	A	S	H
sp|P56388|CART_MOUSE CART_MOUSE 28-36 class:3 (Source: SWEPEP)																												Q	E	D	A	E	L	Q	P	R
sp|P56388|CART_MOUSE CART_MOUSE 60-77 class:3 (Source: SWEPEP)
sp|P56388|CART_MOUSE CART(55-102) (By similarity) class:Biological active (Source: SWEPEP)
Q16568 CART(42-89) (Source: UniProt)
P49192 CART(55-102) (Source: UniProt)
P56388 CART(55-102) (By similarity) (Source: UniProt)
sp|P56388|CART_MOUSE CART(62-102) (Potential) class:Biological active (Source: SWEPEP)
P49192 CART(62-102) (Potential) (Source: UniProt)
P56388 CART(62-102) (Potential) (Source: UniProt)
sp|P56388|CART_MOUSE CART_MOUSE 91-97 class:3 (Source: SWEPEP)
[truncated: 80 more columns]

## Sheet: CBLN1
Cerebellin-1 [maNOG09539]
P63182 CBLN1_RAT	M	L	G	V	V	E	L	L	L	L	G	A	A	W	L	A	G	P	A	R	G	Q	N	E	T	E	P	I	V	L	E	G	K	C	L	V	V	C	D	S	N	P	T	S	D	P	T	G	T
10116.ENSRNOP00000000011	M	L	G	V	V	E	L	L	L	L	G	A	A	W	L	A	G	P	A	R	G	Q	N	E	T	E	P	I	V	L	E	G	K	C	L	V	V	C	D	S	N	P	T	S	D	P	T	G	T
Q9R171 CBLN1_MOUSE	M	L	G	V	V	E	L	L	L	L	G	T	A	W	L	A	G	P	A	R	G	Q	N	E	T	E	P	I	V	L	E	G	K	C	L	V	V	C	D	S	N	P	T	S	D	P	T	G	T
G3UYD2 G3UYD2_MOUSE
Q3TSS3 Q3TSS3_MOUSE																		P	A	R	G	Q	N	E	T	E	P	I	V	L	E	G	K	C	L	V	V	C	D	S	N	P	T	S	D	P	T	G	T
Q7TNF5 Q7TNF5_MOUSE	M	L	G	V	V	E	L	L	L	L	G	T	A	W	L	A	G	P	A	R	G	Q	N	E	T	E	P	I	V	L	E	G	K	C	L	V	V	C	D	S	N	P	T	S	D	P	T	G	T
Q80W16 Q80W16_MOUSE												T	A	W	L	A	G	P	A	R	G	Q	N	E	T	E	P	I	V	L	E	G	K	C	L	V	V	C	D	S	N	P	T	S	D	P	T	G	T
10090.ENSMUSP00000034076	M	L	G	V	V	E	L	L	L	L	G	T	A	W	L	A	G	P	A	R	G	Q	N	E	T	E	P	I	V	L	E	G	K	C	L	V	V	C	D	S	N	P	T	S	D	P	T	G	T
P23435 CBLN1_HUMAN	M	L	G	V	L	E	L	L	L	L	G	A	A	W	L	A	G	P	A	R	G	Q	N	E	T	E	P	I	V	L	E	G	K	C	L	V	V	C	D	S	N	P	T	S	D	P	T	G	T
H3BQD0 H3BQD0_HUMAN	M	L	G	V	L	E	L	L	L	L	G	A	A	W	L	A	G	P	A	R	G	Q	N	E	T	E	P	I	V	L	E	G	K	C	L	V	V	C	D	S	N	P	T	S	D	P	T	G	T
9606.ENSP00000219197	M	L	G	V	L	E	L	L	L	L	G	A	A	W	L	A	G	P	A	R	G	Q	N	E	T	E	P	I	V	L	E	G	K	C	L	V	V	C	D	S	N	P	T	S	D	P	T	G	T
sp|Q9R171|CBLN1_MOUSE Cerebellin class:Biological active (Source: SWEPEP)
P23435 Cerebellin (Source: UniProt)
P63182 Cerebellin (Source: UniProt)
Q9R171 Cerebellin (Source: UniProt)
sp|Q9R171|CBLN1_MOUSE CBLN1_MOUSE 57-71 class:3 (Source: SWEPEP)
sp|Q9R171|CBLN1_MOUSE [des-Ser1]-cerebellin class:Biological active (Source: SWEPEP)
P23435 [des-Ser1]-cerebellin (Source: UniProt)
P63182 [des-Ser1]-cerebellin (Source: UniProt)
Q9R171 [des-Ser1]-cerebellin (Source: UniProt)
sp|Q9R171|CBLN1_MOUSE CBLN1_MOUSE 58-71 class:3 (Source: SWEPEP)
[truncated: 149 more columns]

## Sheet: CBLN2
Cerebellin-2 [maNOG07831]
P98087 CBLN2_RAT	M	P	A	P	G	R	G	P	R	G	P	L	L	S	M	P	G	R	R	G	A	L	R	E	P	A	D	F	G	S	S	L	G	A	A	L	A	L	L	L	L	L	L	P	A	C	C	P	V
10116.ENSRNOP00000018682	M	P	A	P	G	R	G	P	R	G	P	L	L	S	M	P	G	R	R	G	A	L	R	E	P	A	D	F	G	S	S	L	G	A	A	L	A	L	L	L	L	L	L	P	A	C	C	P	V
Q8BGU2 CBLN2_MOUSE	M	P	A	P	G	Q	G	P	R	G	P	L	L	S	M	P	G	R	R	G	A	L	R	E	P	A	D	F	G	S	S	L	G	A	V	L	A	L	L	L	L	L	L	P	A	C	C	P	V
10090.ENSMUSP00000113695	M	P	A	P	G	Q	G	P	R	G	P	L	L	S	M	P	G	R	R	G	A	L	R	E	P	A	D	F	G	S	S	L	G	A	V	L	A	L	L	L	L	L	L	P	A	C	C	P	V
Q8IUK8 CBLN2_HUMAN	M	Q	A	P	G	R	G	P	L	G	L	R	L	M	M	P	G	R	R	G	A	L	R	E	P	G	G	C	G	S	C	L	G	V	A	L	A	L	L	L	L	L	L	P	A	C	C	P	V
J3KST0 J3KST0_HUMAN
J3QS23 J3QS23_HUMAN
9606.ENSP00000269503	M	Q	A	P	G	R	G	P	L	G	L	R	L	M	M	P	G	R	R	G	A	L	R	E	P	G	G	C	G	S	C	L	G	V	A	L	A	L	L	L	L	L	L	P	A	C	C	P	V
[truncated: 175 more columns]

## Sheet: CBLN4
Cerebellin-4 [maNOG15199]
D4ABJ2 D4ABJ2_RAT	M	G	S	A	R	R	A	L	S	V	V	P	A	V	L	L	V	L	V	L	-	-	-	P	V	W	A	Q	N	D	T	E	P	I	V	L	E	G	K	C	L	V	V	C	D	S	N	P	A
10116.ENSRNOP00000005866	M	G	S	A	R	R	A	L	S	V	V	P	A	V	L	L	V	L	V	L	-	-	-	P	V	W	A	Q	N	D	T	E	P	I	V	L	E	G	K	C	L	V	V	C	D	S	N	P	A
Q8BME9 CBLN4_MOUSE	M	G	S	A	R	R	A	L	S	V	V	P	A	V	L	L	I	L	V	L	-	-	-	P	V	W	A	Q	N	D	T	E	P	I	V	L	E	G	K	C	L	V	V	C	D	S	N	P	A
10090.ENSMUSP00000085263	M	G	S	A	R	R	A	L	S	V	V	P	A	V	L	L	I	L	V	L	-	-	-	P	V	W	A	Q	N	D	T	E	P	I	V	L	E	G	K	C	L	V	V	C	D	S	N	P	A
Q9NTU7 CBLN4_HUMAN	M	G	S	G	R	R	A	L	S	A	V	P	A	V	L	L	V	L	T	L	P	G	L	P	V	W	A	Q	N	D	T	E	P	I	V	L	E	G	K	C	L	V	V	C	D	S	N	P	A
9606.ENSP00000064571	M	G	S	G	R	R	A	L	S	A	V	P	A	V	L	L	V	L	T	L	P	G	L	P	V	W	A	Q	N	D	T	E	P	I	V	L	E	G	K	C	L	V	V	C	D	S	N	P	A
[truncated: 152 more columns]

## Sheet: CCK
Cholecystokinin [maNOG16976]
P01355 CCKN_RAT	M	K	C	G	V	C	L	C	V	V	M	A	V	L	A	A	G	A	L	A	Q	P	V	V	P	V	E	A	V	D	P	M	E	Q	R	A	E	E	A	P	R	R	Q	L	R	A	V	L	R
10116.ENSRNOP00000026159	M	K	C	G	V	C	L	C	V	V	M	A	V	L	A	A	G	A	L	A	Q	P	V	V	P	V	E	A	V	D	P	M	E	Q	R	A	E	E	A	P	R	R	Q	L	R	A	V	L	R
P09240 CCKN_MOUSE	M	K	S	G	V	C	L	C	V	V	M	A	V	L	A	A	G	A	L	A	Q	P	V	V	P	A	E	A	T	D	P	V	E	Q	R	A	Q	E	A	P	R	R	Q	L	R	A	V	L	R
P06307 CCKN_HUMAN	M	N	S	G	V	C	L	C	V	L	M	A	V	L	A	A	G	A	L	T	Q	P	V	P	P	A	D	P	A	G	S	G	L	Q	R	A	E	E	A	P	R	R	Q	L	R	V	S	Q	R
Q6FG82 Q6FG82_HUMAN	M	N	S	G	V	C	L	C	V	L	M	A	V	L	A	A	G	A	L	T	Q	P	V	P	P	A	D	P	A	G	S	G	L	Q	R	A	E	E	A	P	R	R	Q	L	R	V	S	Q	R
9606.ENSP00000335657	M	N	S	G	V	C	L	C	V	L	M	A	V	L	A	A	G	A	L	T	Q	P	V	P	P	A	D	P	A	G	S	G	L	Q	R	A	E	E	A	P	R	R	Q	L	R	V	S	Q	R
																					Q (pyroglutamine)	P	V	V	P	V	E	A	V	D	P	M	E	Q	R	A	E	E	A	P	R	R	Q	L				L	R
																					Q (pyroglutamine)	P	V	V	P	V	E	A	V	D	P	M	E	Q	R	A	E	E	A	P	R	R	Q				V	L	R
																					Q (pyroglutamine)	P	V	V	P	V	E	A	V	D	P	M	E	Q	R	A	E	E	A	P	R					A	V	L	R
																					Q (pyroglutamine)	P	V	V	P	V	E	A	V	D	P	M	E	Q	R	A	E	E	A	P						A	V	L	R
																										V	E	A	V	D	P	M	E	Q	R	A	E	E	A	P	R	R	Q	L
																															P	M	E	Q	R	A	E	E	A	P	R	R	Q	L
																															P	M	E	Q	R	A	E	E	A	P	R					A	V	L	R
																															P	M	E	Q	R	A	E	E	A	P						A	V	L	R
																																		Q (pyroglutamine)	R	A	E	E	A	P	R	R	Q	L
																																				A	E	E	A	P	R	R	Q	L
																																														A	V	L	R
																																														A	V	L	R
																																														A	V	L	R
																																														A	V	L	R
																																														A	V	L	R
																																														A	V	L	R
																																														A	V	L	R
																																														A	V	L	R
																																															V	L	R
																																															V	L	R
																																															V	L	R
																																															V	L	R
																																															V	L	R
																					Q (pyroglutamine)	P	V	V	P	V	E	A	V	D	P	M	E	Q	R	A	E	E	A	P	R	R	Q	L
																																		Q (pyroglutamine)	R	A	E	E	A	P	R	R	Q	L
																																														A	V	L	R
																																														A	V	L	R
P06307 Cholecystokinin-58 (Source: UniProt)																																														V	S	Q	R
P06307 Cholecystokinin-58 desnonopeptide (By similarity) (Source: UniProt)																																														V	S	Q	R
P06307 Cholecystokinin-39 (Source: UniProt)
P01355 Cholecystokinin-39 (Source: UniProt)
P06307 Cholecystokinin-33 (Source: UniProt)
P01355 Cholecystokinin-33 (Source: UniProt)
P09240 Cholecystokinin-33 (Source: UniProt)
P06307 Cholecystokinin-25 (By similarity) (Source: UniProt)
P01355 Cholecystokinin-22 (Source: UniProt)
P06307 Cholecystokinin-18 (By similarity) (Source: UniProt)
P06307 Cholecystokinin-12 (Source: UniProt)
P01355 Cholecystokinin-12 (Source: UniProt)
P09240 Cholecystokinin-12 (Source: UniProt)
P06307 Cholecystokinin-8 (Source: UniProt)
P01355 Cholecystokinin-8 (Source: UniProt)
P09240 Cholecystokinin-8 (Source: UniProt)
P06307 Cholecystokinin-7 (By similarity) (Source: UniProt)
P06307 Cholecystokinin-5 (By similarity) (Source: UniProt)
[truncated: 66 more columns]

[truncated: 52 more sheets: CHGA, CRH, CTSH, DBI, FGB, GAL, GCG, GHRH, GNAS, GNRH1, GRP, HBB, HCRT, Hist1h4d, KISS1, NMB, NPFF, NPPA, NPPC, NPS …]
