# Supplementary material for: Analytic framework for peptidomics applied to large-scale neuropeptide identification
Source: Nat Commun. 2016 May 4;7:11436. doi: 10.1038/ncomms11436 (PMC4857386; doi:10.1038/ncomms11436)
Supplement: Supplementary Dataset 4 — Potential new neuropeptides. List of potential, biologically active neuropeptides generated from the LPVs. [file ncomms11436-s5.xlsx]

## Sheet: PotentialNewNeuropeptides
maNOG ID	maNOG description	Sequence	Pro-hormone precursor	N-term	C-term	Amidated (C-term)	Gln->pyro-Glu (N-term Q)	Acetyl (Protein N-term)	Phosphorylated	N-term K or R	N-term KX or RX	C-term K or R	C-term XK or XR	C-term G	Neuropeptide Membership
maNOG17785	Neuropeptide S	SFRNGVGSGVKKTSF	+	KTSMKR	RRAKQ_	-	-	-	-	+	+	+	+	-	Fraction (1-15) of: P0C0P7 Neuropeptide S (Source: UniProt)
maNOG17778	Kisspeptin-1	EKDMSAYNWNSFGLRY	+	SVLVQR	GRRQVA	+	-	-	-	+	-	-	+	+	Fraction (37-52) of: Q7TSB7 Metastin (Source: UniProt)
maNOG17721	Pro-FMRFamide-related neuropeptide FF	NAWGPWSKEQLSPQAREFWSLAAPQRF	+	PQRFGR	GKK___	+	-	-	-	+	-	-	+	+	Includes: Q9WVA9 Neuropeptide AF-like (Source: UniProt)
maNOG17557	Tachykinin-3	DMHDFFVGLMG	+	SLPQKR	KRNSQP	-	-	-	-	+	+	+	+	-	Includes: P55099 Neurokinin-B (Source: UniProt)
maNOG17514	Progonadoliberin-1	GALERLIEEEA	+	PLRDLR	GQKKM_	+	-	-	-	+	-	-	-	+	Fraction (41-51) of: P07490 Prolactin release-inhibiting factor 1 (Source: UniProt)
maNOG17188	Galanin	ELPLEVEEGRL	+	GLTGKR	GSVAVP	+	-	-	-	+	+	-	-	+	Fraction (1-11) of: P10683 Galanin message-associated peptide (Source: UniProt)
maNOG17188	Galanin	GWTLNSAGYLLGPHAIDNHRSFSDKHGLTG	+	PTKEKR	KRELPL	-	-	-	-	+	+	+	+	-	Includes: P47212 Galanin (By similarity) (Source: UniProt)
maNOG16988	Urocortin 3	NFGYLPTQDPSGEEEDEQKHIKN	+	PVLSKK	KRTFSD	-	-	-	+	+	+	+	+	-	-
maNOG16988	Urocortin 3	NKLEDVPVLS	+	LSEVKK	KKNFGY	-	-	-	-	+	+	+	+	-	-
maNOG16596	Cocaine- and amphetamine-regulated transcript protein (CART)	QLRAPGAVLQIEALQEVLKKLKS	+	KELPRR	KRIPIY	-	+	-	-	+	+	+	+	-	Fraction (30-52) of: P49192 CART(1-52) (Source: UniProt)
maNOG14591	Pro-thyrotropin-releasing hormone	EEEEKDIEAEER	+	QHPGKR	GDLGEG	+	-	-	-	+	+	-	-	+	Related to: sp|Q62361|TRH_MOUSE TRH_MOUSE 83-106 class:2 (Source: SWEPEP)
maNOG14591	Pro-thyrotropin-releasing hormone	EEEEKDIEAEERGDLGEGGAWRLH	+	QHPGKR	KRQHPG	-	-	-	-	+	+	+	+	-	Related to: sp|Q62361|TRH_MOUSE TRH_MOUSE 95-106 class:3 (Source: SWEPEP)
maNOG14591	Pro-thyrotropin-releasing hormone	FLWKDLQRVR	+	VRPERR	GDLGAA	+	-	-	-	+	+	-	-	+	-
maNOG14591	Pro-thyrotropin-releasing hormone	QHPGRRFIDPELQRSWEEKEGEGVLMPE	+	SDVTKR	KRQHPG	-	+	-	+	+	+	+	+	-	Includes: Q62361 Thyrotropin-releasing hormone (By similarity) (Source: UniProt)
maNOG14591	Pro-thyrotropin-releasing hormone	QHPGRRSFPWMESDVT	+	VPQVKR	KRQHPG	-	+	-	-	+	+	+	+	-	Includes: Q62361 Thyrotropin-releasing hormone (By similarity) (Source: UniProt)
maNOG13517	Pituitary adenylate cyclase-activating polypeptide	HSDGIFTDSYSRY	+	APLTKR	RKQMAV	-	-	-	-	+	+	+	+	-	Fraction (1-13) of: O70176 Pituitary adenylate cyclase-activating polypeptide 27 (Source: UniProt)
maNOG13517	Pituitary adenylate cyclase-activating polypeptide	QMAVKKYLAAVL	+	YSRYRK	GKRYKQ	+	+	-	-	+	+	-	+	+	Fraction (16-27) of: O70176 Pituitary adenylate cyclase-activating polypeptide 27 (Source: UniProt)
maNOG12924	Nucleobindin-2	KEEEAKFAEM	+	LSEEKR	KRKHED	-	-	-	-	+	+	+	+	-	-
maNOG12352	Pro-opiomelanocortin	ELEGEQPDGLEHVLEPDTEKADGPYRVEHFRWGNPPKD	+	PLEFKR	KRYGGF	-	-	-	-	+	+	+	+	-	Includes: P01194 Melanotropin beta (Source: UniProt)
maNOG12352	Pro-opiomelanocortin	RRPVKVYPNVAENESAEAFPLEF	+	KPVGKK	KRELEG	-	-	-	+	+	+	+	+	-	Fraction (17-39) of: P01193 Corticotropin (Source: UniProt)
maNOG12352	Pro-opiomelanocortin	SYSMEHFRWGKPVGKK	+	PREGKR	RRPVKV	-	-	-	+	+	+	+	+	-	Fraction (1-16) of: P01189 Corticotropin (Source: UniProt)
maNOG10741	ProSAAS	AVDQDLGPEVPPENVL	+	PRRLRR	GALLRV	+	-	-	-	+	+	-	-	+	Fraction (1-16) of: Q9QXU9 PEN-20 (Source: UniProt)
maNOG09868	Protachykinin-1	DAGHGQISHKMAYERSAMQNYE	+	GLMGKR	RRRK__	-	-	-	-	+	+	+	+	-	Includes: P41539 Neuropeptide gamma, 1st part (Source: UniProt)
maNOG09868	Protachykinin-1	DAGHGQISHKRHKTDSFVGLM	+	GLMGKR	GKRALN	+	-	-	-	+	+	-	+	+	Includes: P41539 Neuropeptide gamma, 2nd part (Source: UniProt)
maNOG09868	Protachykinin-1	HKTDSFVGLMG	+	QISHKR	KRALNS	-	-	-	-	+	+	+	+	-	Includes: P41539 Neurokinin A (Source: UniProt)
maNOG09076	Glucagon	DFPEEVAIAEEL	+	KGRGRR	GRRHAD	+	-	-	-	+	+	-	+	+	-
maNOG09076	Glucagon	HSQGTFTSDYSKYLDS	+	INEDKR	RRAQDF	-	-	-	-	+	+	+	+	-	Fraction (1-16) of: P55095 Glucagon (By similarity) (Source: UniProt)
maNOG08476	Vasoactive intestinal peptide (VIP peptides)	ISSSISEDPVPV	+	SLIGKR	KRHSDA	-	-	-	-	+	+	+	+	-	Fraction (31-42) of: P01283 Intestinal peptide PHV-42 (By similarity) (Source: UniProt)
maNOG08476	Vasoactive intestinal peptide (VIP peptides)	QMAVKKYLNSILN	+	YTRLRK	GKRSSE	+	+	-	-	+	+	-	+	+	Fraction (16-28) of: P32648 Vasoactive intestinal peptide (Source: UniProt)
maNOG07883	Prohormone convertase 2	NQLHDEVHQW	+	VLTSKR	RRNGVG	-	-	-	-	+	+	+	+	-	-
maNOG07883	Prohormone convertase 2	QLERDPRIKMALQQEGFD	+	SLHHKR	RKKRGY	-	+	-	-	+	+	+	+	-	Includes: sp|P21661|NEC2_MOUSE NEC2_MOUSE 94-104 class:2 (Source: SWEPEP)
maNOG07868	Pro-FMRFamide-related neuropeptide VF	ARANMEAGTMSHFPSLPQRF	+	DRRSPR	GRTTAR	+	-	-	-	+	-	-	+	+	Includes: Q9ESQ9 Neuropeptide NPVF (Source: UniProt)
maNOG06685	Corticotropin-releasing hormone	GAEDALGGHQ	+	TELAER	GALERE	+	-	-	-	+	-	-	-	+	Fraction (1-10) of: sp|Q8CIT0|CRF_MOUSE CRF_MOUSE 127-142 class:3 (Source: SWEPEP)
maNOG06495	Chromogranin-A	AEDQELESLSAIEAELEKVAHQLQALRR	+	GSANRR	G_____	+	-	-	-	+	+	-	-	+	Related to: P10645 ER-37 (Source: UniProt)
maNOG06495	Chromogranin-A	LEGEDDPDRSMKLSFRARAYGFRDPGPQL	+	LTAEKR	RRGWRP	-	-	-	-	+	+	+	+	-	Includes: sp|P26339|CMGA_MOUSE CMGA_MOUSE 374-388 class:2 (Source: SWEPEP)
maNOG03612	Neurosecretory protein VGF	LEGSFLGGSEAGERLLQQGLAQVEAG	+	FPKVRR	RRQAEA	-	-	-	-	+	+	+	+	-	Includes: P20156 Neuroendocrine regulatory peptide-1 (Source: UniProt)
maNOG03612	Neurosecretory protein VGF	QAAAQEERLADLASDLLLQYLLQGGARQRDLG	+	QAEATR	GRGLQE	+	+	-	-	+	-	-	+	+	Fraction (7-38) of: P20156 Neuroendocrine regulatory peptide-2 (Source: UniProt)
maNOG03542	Proenkephalin-A	DADEGDTLANSSDLLKELLGTGDNRAKDSHQQESTNNDEDSTSKRYGGFMRGL	+	GGFMKK	KRSPQL	-	-	-	-	+	+	+	+	-	Includes: P04094 PENK(143-185) (Source: UniProt)
maNOG03542	Proenkephalin-A	YGGFMKKMDELYPVEPEEEANGGEILAKRYGGFM	+	GGFMKR	KKDADE	-	-	-	-	+	+	+	+	-	Includes: P04094 PENK(114-133) (Source: UniProt)
maNOG03542	Proenkephalin-A	YGGFMRRV	+	KELQKR	GRPEWW	+	-	-	-	+	+	-	+	+	Includes: sp|P22005|PENK_MOUSE PENK_MOUSE 188-193 class:3 (Source: SWEPEP)
maNOG03542	Proenkephalin-A	YGGFMRRVGRPEWWMDYQKRYGGFL	+	KELQKR	KRFAES	-	-	-	-	+	+	+	+	-	Includes: sp|P22005|PENK_MOUSE PENK_MOUSE 219-229 class:2 (Source: SWEPEP)
maNOG03189	Secretogranin-1	KRLGALFNPYFDPLQWKNSDFE	+	PTTEKR	KKGNPD	-	-	-	-	+	+	+	+	-	Includes: sp|P16014|SCG1_MOUSE SCG1_MOUSE 516-535 class:3 (Source: SWEPEP)
maNOG03189	Secretogranin-1	NHPDSELESTANRHSEETEEERSYEGAKGRQHRGRGREPGAYPALDSRQE	+	EKEYKR	KRLLDE	-	-	-	+	+	+	+	+	-	Related to: sp|P16014|SCG1_MOUSE SCG1_MOUSE 419-435 class:3 (Source: SWEPEP)
maNOG03189	Secretogranin-1	PFSEDVNW	+	DWWEKR	GYEKRS	+	-	-	-	+	+	-	-	+	Fraction (2-9) of: sp|P16014|SCG1_MOUSE SCG1_MOUSE 574-585 class:3 (Source: SWEPEP)
maNOG03189	Secretogranin-1	QEKPQELPDQDQSEEESEEGEEGEEGATSEVT	+	GEETRR	KRRPRH	-	+	-	+	+	+	+	+	-	-
maNOG03189	Secretogranin-1	SEASAKKKEESVARAEAHFVELEKTHSREQSSQESGEET	+	AFSNKR	RRQEKP	-	-	-	+	+	+	+	+	-	-
maNOG03189	Secretogranin-1	SFARAPHLDL	+	WGYEKR	KRQYDD	-	-	-	-	+	+	+	+	-	Related to: sp|P16014|SCG1_MOUSE SCG1_MOUSE 588-597 class:2 (Source: SWEPEP)
maNOG03189	Secretogranin-1	SGKEVKGEEKGENENSKFEVRLLRDPSDASV	+	RQVLRK	GRWASS	+	-	-	-	+	+	-	+	+	Related to: sp|P16014|SCG1_MOUSE SCG1_MOUSE 64-83 class:3 (Source: SWEPEP)
maNOG02340	Secretogranin-2	IPAGSLKNEDTPNRQYLDEDMLLKVLEYLNQEQAEQ	+	AKVSKR	GREHLA	+	-	-	-	+	+	-	+	+	Related to: sp|Q03517|SCG2_MOUSE SCG2_MOUSE 569-589 class:3 (Source: SWEPEP)
maNOG02340	Secretogranin-2	IPAGSLKNEDTPNRQYLDEDMLLKVLEYLNQEQAEQGREHLA	+	AKVSKR	KRAMEN	-	-	-	-	+	+	+	+	-	Related to: sp|Q03517|SCG2_MOUSE SCG2_MOUSE 569-589 class:3 (Source: SWEPEP)
maNOG02340	Secretogranin-2	SGHLGLPDE	+	NEEMKR	GNRKES	+	-	-	-	+	+	-	-	+	Related to: sp|Q03517|SCG2_MOUSE SCG2_MOUSE 287-295 class:3 (Source: SWEPEP)
maNOG02340	Secretogranin-2	VPSPGSSEDDLQEEEQLEQAIKEHL	+	TNQLKR	GQGSSQ	+	-	-	-	+	+	-	-	+	-
maNOG02340	Secretogranin-2	VPSPGSSEDDLQEEEQLEQAIKEHLGQGSSQEMEKLAKVS	+	TNQLKR	KRIPAG	-	-	-	+	+	+	+	+	-	-
maNOG00335	Secretogranin-5	RSVNPYLQ	+	GQRRKR	GKRLDN	+	-	-	-	+	+	-	+	+	-
