# Supplementary material for: Analytic framework for peptidomics applied to large-scale neuropeptide identification
Source: Nat Commun. 2016 May 4;7:11436. doi: 10.1038/ncomms11436 (PMC4857386; doi:10.1038/ncomms11436)
Supplement: Supplementary Dataset 5 — Phosphorylation sites. List of localized phosphorylation sites identified. [file ncomms11436-s6.xlsx]

## Sheet: Phosphosite data
maNOG ID	maNOG description	Manog Position	Uniprot ID	Uniprot Position	Known in PhosphoSitePlus (June 4th 2015)	Sequence Window	Motif [S/T]P	Motif [S/T]xE	Pro-hormone precursor	Site Count	Phospho Spectral Count Animal 1	Total Spectral Count Animal 1	Occupancy Animal 1 (phospho/total)	Phospho Spectral Count Animal 2	Total Spectral Count Animal 2	Occupancy Animal 2 (phospho/total)	Phospho Spectral Count Animal 3	Total Spectral Count Animal 3	Occupancy Animal 3 (phospho/total)	Phospho Spectral Count Animal 4	Total Spectral Count Animal 4	Occupancy Animal 4 (phospho/total)	Phospho Spectral Count Animal 5	Total Spectral Count Animal 5	Occupancy Animal 5 (phospho/total)	Phospho Spectral Count Animal 6	Total Spectral Count Animal 6	Occupancy Animal 6 (phospho/total)	Phospho Spectral Count Animal 7	Total Spectral Count Animal 7	Occupancy Animal 7 (phospho/total)	Phospho Spectral Count Animal 8	Total Spectral Count Animal 8	Occupancy Animal 8 (phospho/total)	Phospho Spectral Count Animal 9	Total Spectral Count Animal 9	Occupancy Animal 9 (phospho/total)	Phospho Spectral Count Animal 10	Total Spectral Count Animal 10	Occupancy Animal 10 (phospho/total)	Phospho Spectral Count Animal 11	Total Spectral Count Animal 11	Occupancy Animal 11 (phospho/total)	Phospho Spectral Count Animal 12	Total Spectral Count Animal 12	Occupancy Animal 12 (phospho/total)	Phospho Spectral Count Animal 13	Total Spectral Count Animal 13	Occupancy Animal 13 (phospho/total)
maNOG03189	Secretogranin-1	100	>O35314 SCG1_RAT	S100	Chgb_O35314_S100-p	VGRWASSREETGA	-	+	+	11	3	4	0.75	1	1	1	1	2	0.5	2	3	0.666667	0	1	0	5	7	0.714286	3	5	0.6	4	6	0.666667	4	6	0.666667	5	7	0.714286	1	3	0.333333	3	3	1	4	5	0.8
maNOG12352	Pro-opiomelanocortin	134	>P01194 COLI_RAT	S117	-	DGRPEPSPREGKR	+	-	+	1	0	9	0	0	10	0	0	13	0	0	13	0	0	7	0	0	21	0	0	22	0	1	49	0.0204082	1	53	0.0188679	0	17	0	0	14	0	0	14	0	0	10	0
maNOG12352	Pro-opiomelanocortin	143	>P01194 COLI_RAT	S126	-	EGKRSYSMEHFRW	-	+	+	24	1	10	0.1	1	1	1	1	11	0.0909091	1	10	0.1	1	5	0.2	1	11	0.0909091	1	17	0.0588235	1	21	0.047619	1	25	0.04	1	17	0.0588235	1	12	0.0833333	1	13	0.0769231	1	11	0.0909091
maNOG03189	Secretogranin-1	130	>O35314 SCG1_RAT	S129	Chgb_O35314_S129-p	TGGGGHSREAVDD	-	+	+	64	6	7	0.857143				1	1	1	3	3	1	1	2	0.5	6	7	0.857143	5	7	0.714286	5	7	0.714286	5	7	0.714286	6	7	0.857143	3	4	0.75	4	5	0.8	5	7	0.714286
maNOG03826	Nociceptin	150	>Q62923 PNOC_RAT	S144	PNOC_Q13519_S139-p	FTGARKSARKLAN	-	-	+	1	0	5	0	0	4	0	0	5	0	0	4	0	0	4	0	0	5	0	0	5	0	0	6	0	0	5	0	0	5	0	0	5	0	0	4	0	0	6	0
maNOG12352	Pro-opiomelanocortin	171	>P01194 COLI_RAT	S154	-	NVAENESAEAFPL	-	+	+	101	2	5	0.4	2	5	0.4	0	1	0	2	6	0.333333	1	4	0.25	3	10	0.3	5	10	0.5	22	52	0.423077	35	91	0.384615	4	8	0.5	3	7	0.428571	3	7	0.428571	3	7	0.428571
maNOG02340	Secretogranin-2	176	>P10362 SCG2_RAT	S176	Scg2_P10362_S176-p	LMYEENSRENPFK	-	+	+	250	13	33	0.393939	11	26	0.423077	9	25	0.36	8	23	0.347826	10	28	0.357143	13	37	0.351351	15	41	0.365854	11	35	0.314286	13	35	0.371429	14	38	0.368421	17	38	0.447368	14	37	0.378378	13	37	0.351351
maNOG00596	Proenkephalin-B	187	>P06300 PDYN_RAT	S177	-	RKYPKRSSEMARD	-	+	+	4	1	19	0.0526316	1	8	0.125	1	17	0.0588235	1	14	0.0714286	0	6	0	2	31	0.0645161	2	31	0.0645161	1	32	0.03125	2	32	0.0625	1	27	0.037037	1	29	0.0344828	0	25	0	1	24	0.0416667
maNOG00596	Proenkephalin-B	188	>P06300 PDYN_RAT	S178	-	KYPKRSSEMARDE	-	-	+	1	1	23	0.0434783	1	9	0.111111	1	20	0.05	1	16	0.0625	0	6	0	2	35	0.0571429	2	35	0.0571429	1	36	0.0277778	2	37	0.0540541	1	32	0.03125	1	32	0.03125	0	28	0	1	27	0.037037
maNOG14591	Pro-thyrotropin-releasing hormone	193	>P01150 TRH_RAT	S186	-	DPELQRSWEEKEG	-	+	+	77	7	22	0.318182	3	21	0.142857	4	15	0.266667	4	20	0.2	2	14	0.142857	8	27	0.296296	7	26	0.269231	6	27	0.222222	5	28	0.178571	6	28	0.214286	5	24	0.208333	5	26	0.192308	4	24	0.166667
maNOG03189	Secretogranin-1	192	>O35314 SCG1_RAT	S190	Chgb_O35314_S190-p	KKHTEESGEKHNA	-	+	+	96	5	9	0.555556	4	7	0.571429	4	7	0.571429	3	5	0.6	2	5	0.4	7	10	0.7	7	10	0.7	6	9	0.666667	6	9	0.666667	6	10	0.6	6	11	0.545455	4	6	0.666667	6	10	0.6
maNOG00335	Secretogranin-5	218	>P27682 7B2_RAT	S203	Scg5_P27682_S203-p	KSVPHFSEEEKEP	-	+	+	139	6	12	0.5	4	7	0.571429	7	12	0.583333	7	11	0.636364	4	8	0.5	8	17	0.470588	9	15	0.6	8	15	0.533333	6	12	0.5	8	14	0.571429	6	12	0.5	6	10	0.6	5	9	0.555556
maNOG03189	Secretogranin-1	232	>O35314 SCG1_RAT	S228	-	ELEKTHSREQSSQ	-	+	+	5	2	2	1				1	1	1	1	1	1				2	2	1	3	3	1	2	2	1	3	3	1	2	2	1	2	2	1	2	2	1	1	1	1
maNOG00596	Proenkephalin-B	245	>P06300 PDYN_RAT	S235	Pdyn_F1M7S3_S235-p	FKVVTRSQENPNT	-	+	+	17	1	4	0.25	1	1	1	1	2	0.5	0	2	0	0	2	0	1	3	0.333333	1	2	0.5	1	3	0.333333	1	4	0.25	1	3	0.333333	1	3	0.333333	0	3	0	1	3	0.333333
maNOG03542	Proenkephalin-A	248	>P04094 PENK_RAT	S242	-	LKRFAESLPSDEE	-	-	+	1	19	46	0.413043	15	37	0.405405	15	38	0.394737	12	32	0.375	10	23	0.434783	29	69	0.42029	25	60	0.416667	25	58	0.431034	24	50	0.48	19	49	0.387755	26	59	0.440678	17	45	0.377778	20	48	0.416667
maNOG03542	Proenkephalin-A	257	>P04094 PENK_RAT	S251	-	SDEEGESYSKEVP	-	-	+	6	21	48	0.4375	16	38	0.421053	17	40	0.425	13	33	0.393939	10	23	0.434783	32	75	0.426667	27	64	0.421875	27	62	0.435484	25	52	0.480769	21	53	0.396226	27	61	0.442623	18	47	0.382979	22	51	0.431373
maNOG03542	Proenkephalin-A	259	>P04094 PENK_RAT	S253	Penk_P04094_S253-p	EEGESYSKEVPEM	-	+	+	153	21	48	0.4375	16	38	0.421053	17	41	0.414634	13	33	0.393939	10	23	0.434783	32	76	0.421053	27	65	0.415385	27	63	0.428571	25	53	0.471698	21	54	0.388889	27	62	0.435484	18	48	0.375	22	52	0.423077
maNOG03189	Secretogranin-1	264	>O35314 SCG1_RAT	S259	Chgb_O35314_S259-p	DQSEEESEEGEEG	-	+	+	1				1	1	1										1	1	1	2	2	1	1	1	1	1	1	1	1	1	1	1	1	1
maNOG02340	Secretogranin-2	270	>P10362 SCG2_RAT	S270	Scg2_P10362_S270-p	QEEVRDSKENTEK	-	+	+	528	31	46	0.673913	22	33	0.666667	27	40	0.675	24	34	0.705882	16	26	0.615385	35	53	0.660377	39	57	0.684211	40	59	0.677966	36	52	0.692308	30	50	0.6	33	50	0.66	29	45	0.644444	29	44	0.659091
maNOG06495	Chromogranin-A	427	>P10354 CMGA_RAT	S353	Chga_P10354_S353-p	EEEERLSREWEDK	-	+	+	30	2	5	0.4	0	2	0	2	5	0.4	1	5	0.2	1	2	0.5	2	6	0.333333	2	6	0.333333	2	5	0.4	1	5	0.2	2	6	0.333333	2	5	0.4	2	6	0.333333	1	4	0.25
maNOG03189	Secretogranin-1	381	>O35314 SCG1_RAT	S362	Chgb_O35314_S362-p	QYQGRGSEEVRAP	-	+	+	69	4	10	0.4	3	9	0.333333	3	8	0.375	3	10	0.3	3	8	0.375	5	14	0.357143	4	11	0.363636	4	14	0.285714	6	14	0.428571	4	12	0.333333	4	11	0.363636	4	10	0.4	4	11	0.363636
maNOG03189	Secretogranin-1	391	>O35314 SCG1_RAT	S372	Chgb_O35314_S372-p	RAPSPRSEESQEK	-	+	+	118	7	10	0.7	3	5	0.6	7	7	1	6	9	0.666667	6	9	0.666667	10	15	0.666667	10	15	0.666667	10	15	0.666667	11	15	0.733333	10	15	0.666667	9	13	0.692308	9	12	0.75	8	11	0.727273
maNOG03189	Secretogranin-1	394	>O35314 SCG1_RAT	S375	Chgb_O35314_S375-p	SPRSEESQEKEYK	-	+	+	173	7	10	0.7	3	5	0.6	7	7	1	6	9	0.666667	6	9	0.666667	10	15	0.666667	10	15	0.666667	10	15	0.666667	11	15	0.733333	10	15	0.666667	9	13	0.692308	9	12	0.75	8	11	0.727273
maNOG03189	Secretogranin-1	416	>O35314 SCG1_RAT	S397	Chgb_O35314_S397-p	STANRHSEETEEE	-	+	+	97	7	16	0.4375	3	8	0.375	7	15	0.466667	5	13	0.384615	4	9	0.444444	12	31	0.387097	12	33	0.363636	13	30	0.433333	13	30	0.433333	12	26	0.461538	10	21	0.47619	10	22	0.454545	6	18	0.333333
maNOG13731	Secretogranin-3	40	>P47868 SCG3_RAT	S40	Scg3_P47868_S40-p	LHNRELSAERPLN	-	+	+	3	1	24	0.0416667	0	18	0	0	21	0	0	18	0	0	14	0	0	28	0	0	28	0	0	29	0	1	26	0.0384615	0	23	0	0	24	0	0	22	0	0	23	0
maNOG06495	Chromogranin-A	491	>P10354 CMGA_RAT	S412	Chga_P26339_S409-p	RRGWRPSSREDSV	-	-	+	1	9	12	0.75	4	7	0.571429	6	9	0.666667	6	9	0.666667	7	10	0.7	10	13	0.769231	10	13	0.769231	9	12	0.75	10	15	0.666667	10	14	0.714286	9	13	0.692308	9	13	0.692308	7	11	0.636364
maNOG06495	Chromogranin-A	492	>P10354 CMGA_RAT	S413	Chga_P26339_S410-p	RGWRPSSREDSVE	-	+	+	93	9	12	0.75	4	7	0.571429	6	9	0.666667	6	9	0.666667	7	10	0.7	10	13	0.769231	10	13	0.769231	9	12	0.75	10	15	0.666667	10	14	0.714286	9	13	0.692308	9	13	0.692308	7	11	0.636364
maNOG06495	Chromogranin-A	496	>P10354 CMGA_RAT	S417	Chga_P10354_S417-p	PSSREDSVEARGD	-	+	+	94	9	12	0.75	4	7	0.571429	6	9	0.666667	6	9	0.666667	7	10	0.7	10	13	0.769231	10	13	0.769231	9	12	0.75	10	15	0.666667	10	14	0.714286	9	13	0.692308	9	13	0.692308	7	11	0.636364
maNOG03189	Secretogranin-1	448	>O35314 SCG1_RAT	S429	Chgb_O35314_S429-p	AYPALDSRQEKRL	-	-	+	32	1	11	0.0909091	1	6	0.166667	1	12	0.0833333	1	9	0.111111	1	9	0.111111	3	14	0.214286	2	14	0.142857	2	14	0.142857	2	13	0.153846	3	14	0.214286	2	15	0.133333	2	14	0.142857	1	10	0.1
maNOG10741	ProSAAS	44	>Q9QXU9 PCSK1_RAT	S44	-	KEPRSLSAASAPL	-	-	+	19	4	34	0.117647	1	27	0.037037	3	24	0.125	3	25	0.12	1	24	0.0416667	3	37	0.0810811	4	41	0.097561	4	41	0.097561	2	37	0.0540541	4	40	0.1	3	35	0.0857143	3	39	0.0769231	4	31	0.129032
maNOG03189	Secretogranin-1	465	>O35314 SCG1_RAT	S446	-	HDPVHESPVDTAK	+	-	+	1	0	38	0	0	17	0	0	33	0	0	26	0	0	21	0	0	46	0	0	38	0	0	42	0	1	43	0.0232558	0	36	0	0	35	0	0	35	0	0	30	0
maNOG10741	ProSAAS	47	>Q9QXU9 PCSK1_RAT	S47	-	RSLSAASAPLAET	-	-	+	9	4	37	0.108108	1	31	0.0322581	3	25	0.12	3	29	0.103448	1	25	0.04	3	40	0.075	4	46	0.0869565	4	43	0.0930233	2	39	0.0512821	4	45	0.0888889	3	38	0.0789474	3	43	0.0697674	4	35	0.114286
maNOG16596	Cocaine- and amphetamine-regulated transcript protein (CART)	48	>P49192 CART_RAT	S48	Cartpt_P49192_S48-p	SAVDDASHEKELP	-	+	+	570	20	32	0.625	29	49	0.591837	25	39	0.641026	18	37	0.486486	13	22	0.590909	49	89	0.550562	33	62	0.532258	31	63	0.492063	42	79	0.531646	37	71	0.521127	31	57	0.54386	33	59	0.559322	26	40	0.65
maNOG03189	Secretogranin-1	509	>O35314 SCG1_RAT	S490	Chgb_O35314_S490-p	QLEPEESREEVSF	-	+	+	1	1	1	1				0	1	0	0	1	0				0	2	0	0	2	0	0	2	0	0	1	0	0	2	0	0	2	0	0	1	0	0	2	0
maNOG02340	Secretogranin-2	534	>P10362 SCG2_RAT	S534	Scg2_P10362_S534-p	RVPSPGSSEDDLQ	-	+	+	25	10	22	0.454545	6	18	0.333333	8	17	0.470588	5	17	0.294118	3	9	0.333333	22	38	0.578947	20	39	0.512821	24	47	0.510638	22	43	0.511628	15	33	0.454545	13	30	0.433333	9	25	0.36	14	28	0.5
maNOG02340	Secretogranin-2	535	>P10362 SCG2_RAT	S535	-	VPSPGSSEDDLQE	-	-	+	3	10	22	0.454545	6	18	0.333333	8	17	0.470588	5	17	0.294118	3	9	0.333333	22	38	0.578947	20	39	0.512821	24	47	0.510638	22	43	0.511628	15	33	0.454545	13	30	0.433333	9	25	0.36	14	28	0.5
maNOG02340	Secretogranin-2	557	>P10362 SCG2_RAT	S557	-	EHLGQGSSQEMEK	-	-	+	1	17	41	0.414634	11	31	0.354839	11	28	0.392857	10	33	0.30303	4	13	0.307692	32	55	0.581818	32	61	0.52459	36	70	0.514286	34	65	0.523077	24	53	0.45283	22	51	0.431373	17	44	0.386364	21	44	0.477273
maNOG02340	Secretogranin-2	558	>P10362 SCG2_RAT	S558	Scg2_P10362_S558-p	HLGQGSSQEMEKL	-	+	+	18	17	43	0.395349	11	32	0.34375	11	30	0.366667	10	34	0.294118	4	14	0.285714	32	56	0.571429	32	62	0.516129	36	71	0.507042	34	67	0.507463	24	54	0.444444	22	53	0.415094	17	46	0.369565	21	46	0.456522
maNOG02340	Secretogranin-2	568	>P10362 SCG2_RAT	S568	-	EKLAKVSKRIPAG	-	-	+	1	16	41	0.390244	9	27	0.333333	10	28	0.357143	8	30	0.266667	4	13	0.307692	27	48	0.5625	28	52	0.538462	28	59	0.474576	29	57	0.508772	22	47	0.468085	20	46	0.434783	15	41	0.365854	20	42	0.47619
maNOG16988	Urocortin 3	68	>A1YKY5 A1YKY5_RAT	S68	-	LPTQDPSGEEEDE	-	+	+	1	0	4	0	0	4	0	0	2	0	0	3	0	0	2	0	1	4	0.25	1	5	0.2	1	4	0.25	1	3	0.333333	1	4	0.25	0	4	0	1	6	0.166667	1	5	0.2
maNOG09868	Protachykinin-1	76	>P06767-4 TKN1_RAT	S73	-	KRDADSSIEKQVA	-	+	+	65	5	21	0.238095	2	14	0.142857	5	20	0.25	1	16	0.0625	2	18	0.111111	6	26	0.230769	7	30	0.233333	7	28	0.25	7	24	0.291667	7	27	0.259259	7	27	0.259259	7	29	0.241379	4	23	0.173913
maNOG09868	Protachykinin-1	114	>P06767-4 TKN1_RAT	S81	-	GKRALNSVAYERS	-	-	+	1	0	16	0	0	13	0	0	12	0	0	10	0	0	11	0	1	18	0.0555556	1	21	0.047619	1	18	0.0555556	1	18	0.0555556	1	20	0.05	1	19	0.0526316	0	17	0	0	11	0
maNOG16973	Neuropeptide Y	83	>P07808 NPY_RAT	S83	Npy_P07808_S83-p	DLLMRESTENAPR	-	+	+	11	4	29	0.137931	3	23	0.130435	4	28	0.142857	0	17	0	2	20	0.1	6	35	0.171429	4	43	0.0930233	5	44	0.113636	5	41	0.121951	6	44	0.136364	5	40	0.125	3	34	0.0882353	3	29	0.103448
maNOG02340	Secretogranin-2	85	>P10362 SCG2_RAT	S85	-	NPYQGISVPLQLK	-	-	+	6	1	1	1	1	1	1										2	2	1	3	3	1	2	2	1	1	1	1	1	1	1	2	2	1	1	1	1	1	1	1
maNOG03542	Proenkephalin-A	94	>P04094 PENK_RAT	S88	-	DMYKDSSKQDESH	-	-	+	2	0	18	0	0	16	0	0	17	0	0	15	0	0	15	0	1	26	0.0384615	1	28	0.0357143	1	26	0.0384615	1	21	0.047619	1	27	0.037037	1	25	0.04	0	20	0	1	27	0.037037
maNOG16739	Somatostatin	89	>P60042 SMS_RAT	S89	-	RLELQRSANSNPA	-	-	+	4	1	21	0.047619	1	16	0.0625	1	25	0.04	2	24	0.0833333	1	21	0.047619	3	28	0.107143	2	36	0.0555556	2	27	0.0740741	2	23	0.0869565	2	26	0.0769231	2	31	0.0645161	2	25	0.08	2	25	0.08
maNOG03189	Secretogranin-1	90	>O35314 SCG1_RAT	S90	-	RLLRDPSDASVGR	-	-	+	1	3	7	0.428571	1	1	1	1	4	0.25	2	5	0.4	0	2	0	5	10	0.5	3	8	0.375	4	9	0.444444	4	8	0.5	5	10	0.5	1	5	0.2	3	5	0.6	4	8	0.5
maNOG16739	Somatostatin	92	>P60042 SMS_RAT	S92	-	LQRSANSNPAMAP	-	-	+	29	1	29	0.0344828	1	23	0.0434783	1	32	0.03125	2	32	0.0625	1	28	0.0357143	3	37	0.0810811	2	44	0.0454545	2	36	0.0555556	2	31	0.0645161	2	36	0.0555556	2	40	0.05	2	35	0.0571429	2	35	0.0571429
maNOG03189	Secretogranin-1	99	>O35314 SCG1_RAT	S99	-	SVGRWASSREETG	-	-	+	1	3	4	0.75	1	1	1	1	2	0.5	2	3	0.666667	0	1	0	5	7	0.714286	3	5	0.6	4	6	0.666667	4	6	0.666667	5	7	0.714286	1	3	0.333333	3	3	1	4	5	0.8
maNOG12352	Pro-opiomelanocortin	110	>P01194 COLI_RAT	T107	-	RRAEEETAGGDGR	-	-	+	1	0	9	0	0	10	0	0	13	0	0	13	0	0	7	0	0	21	0	0	22	0	1	48	0.0208333	1	48	0.0208333	0	17	0	0	14	0	0	14	0	0	10	0
maNOG02340	Secretogranin-2	149	>P10362 SCG2_RAT	T149	-	KNFPVDTPDDYET	+	-	+	6	2	2	1	1	1	1	1	1	1							2	2	1	2	2	1	2	2	1	3	3	1	3	3	1	3	3	1	2	2	1	2	2	1
maNOG03189	Secretogranin-1	189	>O35314 SCG1_RAT	T187	-	GEEKKHTEESGEK	-	+	+	1	5	9	0.555556	4	7	0.571429	4	7	0.571429	3	5	0.6	2	5	0.4	7	10	0.7	7	10	0.7	6	9	0.666667	6	9	0.666667	6	10	0.6	6	11	0.545455	4	6	0.666667	6	10	0.6
maNOG02340	Secretogranin-2	229	>P10362 SCG2_RAT	T229	-	EEQKLYTDDEDDV	-	-	+	1																1	1	1	1	1	1				1	1	1	1	1	1	1	1	1
maNOG02340	Secretogranin-2	261	>P10362 SCG2_RAT	T261	-	MEEKIETQTQEEV	-	-	+	2	2	4	0.5	1	2	0.5	2	4	0.5	2	4	0.5	0	2	0	4	6	0.666667	4	6	0.666667	4	6	0.666667	4	6	0.666667	2	4	0.5	2	4	0.5	2	4	0.5	3	5	0.6
maNOG02340	Secretogranin-2	274	>P10362 SCG2_RAT	T274	Scg2_Q03517_T274-p	RDSKENTEKNEQI	-	-	+	14	31	54	0.574074	22	40	0.55	27	47	0.574468	24	41	0.585366	16	33	0.484848	35	61	0.57377	39	64	0.609375	40	66	0.606061	36	58	0.62069	30	59	0.508475	33	58	0.568966	29	51	0.568627	29	51	0.568627
maNOG03542	Proenkephalin-A	258	>P04094 PENK_RAT	Y252	-	DEEGESYSKEVPE	-	-	+	2	21	48	0.4375	16	38	0.421053	17	41	0.414634	13	33	0.393939	10	23	0.434783	32	76	0.421053	27	65	0.415385	27	63	0.428571	25	53	0.471698	21	54	0.388889	27	62	0.435484	18	48	0.375	22	52	0.423077
maNOG09868	Protachykinin-1	30	>P06767-4 TKN1_RAT	Y30	-	ANDDLNYWSDWSD	-	-	+	11										1	1	1				1	1	1	1	1	1	1	1	1	1	1	1				1	1	1	1	1	1	2	2	1
maNOG03189	Secretogranin-1	376	>O35314 SCG1_RAT	Y357	Chgb_O35314_Y357-p	APQGLQYQGRGSE	-	-	+	2	2	4	0.5	1	3	0.333333	1	4	0.25	0	2	0	1	3	0.333333	2	4	0.5	2	4	0.5	2	4	0.5	2	3	0.666667	2	4	0.5	2	4	0.5	2	4	0.5	2	3	0.666667
maNOG16678	SUB1 homolog (S. cerevisiae) protein	111	>Q63396 TCP4_RAT	S104	-	PGRKGISLNMEQW	-	-	-	2																1	1	1	1	1	1	1	1	1	1	1	1
maNOG00742	Is, with PLP, the most abundant protein component of the myelin membrane in the CNS. Has a role in both the formation and stabilization of this compact multilayer arrangement of bilayers. Each splice variant and charge isomer may have a specialized function in the assembly of an optimized, biochemically functional myelin membrane (By similarity)	148	>P02688 MBP_RAT	S13	MBP_P02686_S146-p	PSQRHGSKYLATA	-	-	-	1	11	32	0.34375	2	12	0.166667	1	6	0.166667	5	13	0.384615	7	27	0.259259	10	34	0.294118	5	24	0.208333	6	27	0.222222	12	34	0.352941	4	21	0.190476	9	31	0.290323	3	20	0.15	4	19	0.210526
maNOG15942	Progesterone receptor membrane component 1	182	>P70580 PGRC1_RAT	S181	Pgrmc1_P70580_S181-p	EEPTVYSDDEEPK	-	-	-	13	1	5	0.2	2	10	0.2	2	8	0.25	1	7	0.142857	0	1	0	7	20	0.35	6	19	0.315789	7	20	0.35	6	17	0.352941	3	15	0.2	2	13	0.153846	2	11	0.181818	2	12	0.166667
maNOG00742	Is, with PLP, the most abundant protein component of the myelin membrane in the CNS. Has a role in both the formation and stabilization of this compact multilayer arrangement of bilayers. Each splice variant and charge isomer may have a specialized function in the assembly of an optimized, biochemically functional myelin membrane (By similarity)	403	>P02688 MBP_RAT	S186	Mbp_P04370-6_S145-p	SWGGRDSRSGSPM	-	-	-	15	4	18	0.222222	2	7	0.285714	1	1	1	3	8	0.375	4	15	0.266667	6	19	0.315789	5	12	0.416667	7	19	0.368421	4	11	0.363636	2	7	0.285714	5	17	0.294118	1	9	0.111111	3	8	0.375
maNOG00742	Is, with PLP, the most abundant protein component of the myelin membrane in the CNS. Has a role in both the formation and stabilization of this compact multilayer arrangement of bilayers. Each splice variant and charge isomer may have a specialized function in the assembly of an optimized, biochemically functional myelin membrane (By similarity)	405	>P02688 MBP_RAT	S188	Mbp_P04370_S243-p	GGRDSRSGSPMAR	-	-	-	1	4	17	0.235294	2	7	0.285714	1	1	1	3	8	0.375	4	14	0.285714	6	18	0.333333	5	12	0.416667	7	18	0.388889	4	10	0.4	2	7	0.285714	5	16	0.3125	1	8	0.125	3	8	0.375
maNOG00742	Is, with PLP, the most abundant protein component of the myelin membrane in the CNS. Has a role in both the formation and stabilization of this compact multilayer arrangement of bilayers. Each splice variant and charge isomer may have a specialized function in the assembly of an optimized, biochemically functional myelin membrane (By similarity)	407	>P02688 MBP_RAT	S190	_P25274_S163-p	RDSRSGSPMARR_	+	-	-	6	4	17	0.235294	2	7	0.285714	1	1	1	3	8	0.375	4	14	0.285714	6	18	0.333333	5	12	0.416667	7	18	0.388889	4	10	0.4	2	7	0.285714	5	16	0.3125	1	8	0.125	3	8	0.375
maNOG12242	Myosin, heavy chain protein	1944	>Q62812 MYH9_RAT	S1944	Myh9_Q62812_S1944-p	KGTGDCSDEEVDG	-	+	-	4																			1	1	1	1	1	1	1	1	1				1	1	1	1	1	1
maNOG06572	Clathrin, light chain protein	222	>P08081 CLCA_RAT	S206	Clta_P08081_S206-p	NDIDESSPGTEWE	+	-	-	7	1	12	0.0833333	0	8	0	1	12	0.0833333	0	8	0	0	7	0	1	25	0.04	1	21	0.047619	1	18	0.0555556	0	18	0	1	20	0.05	0	18	0	0	11	0	1	16	0.0625
maNOG12436	Lymphocyte antigen 6 complex locus protein G5b Precursor	319	>P67874 CSK2B_RAT	S209	Csnk2b_P67871_S209-p	AASNFKSPVKTIR	+	-	-	23	1	1	1	1	1	1	1	1	1	1	1	1	1	1	1	3	6	0.5	3	5	0.6	2	3	0.666667	2	6	0.333333	4	7	0.571429	3	5	0.6	2	5	0.4	1	1	1
maNOG03443	Splicing factor, arginine/serine-rich 2	72	>Q6PDU1 SRSF2_RAT	S26	Sfrs2_Q6PDU1_S26-p	NLTYRTSPDTLRR	+	-	-	1	0	4	0	0	3	0	0	6	0	0	4	0	0	3	0	1	8	0.125	1	8	0.125	1	7	0.142857	1	7	0.142857	1	9	0.111111	0	6	0	0	7	0	0	6	0
maNOG13320	Prenylcysteine oxidase 1	273	>Q99ML5 PCYOX_RAT	S273	-	SNLISGSVMSIEK	-	-	-	49	4	5	0.8	1	2	0.5	4	5	0.8	2	3	0.666667	3	4	0.75	5	6	0.833333	2	3	0.666667	2	3	0.666667	3	3	1	3	4	0.75	4	5	0.8	5	6	0.833333	4	5	0.8
maNOG09188	Erythrocyte membrane protein band 4.9 (dematin)	287	>B2GUY4 B2GUY4_RAT	S287	-	HSGTSKSSSLPSY	-	-	-	1	1	3	0.333333	0	1	0	1	2	0.5	1	3	0.333333	1	2	0.5	1	5	0.2	1	5	0.2	1	4	0.25	1	3	0.333333	1	4	0.25	1	5	0.2	1	3	0.333333	1	4	0.25
maNOG09188	Erythrocyte membrane protein band 4.9 (dematin)	289	>B2GUY4 B2GUY4_RAT	S289	Epb4.9_NP_001101855_S289-p	GTSKSSSLPSYGR	-	-	-	21	1	3	0.333333	0	1	0	1	2	0.5	1	3	0.333333	1	2	0.5	1	5	0.2	1	5	0.2	1	4	0.25	1	3	0.333333	1	4	0.25	1	5	0.2	1	3	0.333333	1	4	0.25
maNOG00742	Is, with PLP, the most abundant protein component of the myelin membrane in the CNS. Has a role in both the formation and stabilization of this compact multilayer arrangement of bilayers. Each splice variant and charge isomer may have a specialized function in the assembly of an optimized, biochemically functional myelin membrane (By similarity)	138	>P02688 MBP_RAT	S3	-	____MASQKRPSQ	-	-	-	2	11	32	0.34375	2	14	0.142857	1	6	0.166667	5	12	0.416667	7	26	0.269231	10	34	0.294118	5	25	0.2	6	27	0.222222	12	34	0.352941	4	22	0.181818	9	31	0.290323	3	20	0.15	4	21	0.190476
maNOG02590	Protein tyrosine phosphatase, receptor type, N	318	>Q63259 PTPRN_RAT	S305	-	LPEEGGSSRAEDS	-	-	-	1	4	6	0.666667	4	6	0.666667	3	5	0.6	1	3	0.333333	1	2	0.5	7	11	0.636364	7	11	0.636364	6	11	0.545455	3	7	0.428571	6	9	0.666667	6	9	0.666667	6	9	0.666667	4	6	0.666667
maNOG02590	Protein tyrosine phosphatase, receptor type, N	319	>Q63259 PTPRN_RAT	S306	-	PEEGGSSRAEDSS	-	-	-	2	4	6	0.666667	4	6	0.666667	3	5	0.6	1	3	0.333333	1	2	0.5	7	11	0.636364	7	11	0.636364	6	11	0.545455	3	7	0.428571	6	9	0.666667	6	9	0.666667	6	9	0.666667	4	6	0.666667
maNOG02590	Protein tyrosine phosphatase, receptor type, N	324	>Q63259 PTPRN_RAT	S311	Ptprn_Q63259_S311-p	SSRAEDSSEGHEE	-	+	-	16	4	6	0.666667	4	6	0.666667	3	5	0.6	1	3	0.333333	1	2	0.5	7	11	0.636364	7	11	0.636364	6	11	0.545455	3	7	0.428571	6	9	0.666667	6	9	0.666667	6	9	0.666667	4	6	0.666667
maNOG13179	Protein tyrosine phosphatase, receptor type, N polypeptide 2	373	>Q63475 PTPR2_RAT	S340	Ptprn2_Q63475_S340-p	SDPVEGSQESHGR	-	+	-	1							0	1	0	0	1	0				0	1	0	1	2	0.5	1	2	0.5	0	1	0	0	1	0	0	1	0	0	1	0
maNOG03029	Nucleoporin 62kDa protein	459	>P17955 NUP62_RAT	S401	-	ELDFILSQQKELE	-	-	-	1
maNOG06719	Protein Dos	762	>F1MAS1 F1MAS1_RAT	S425	Dos_Q66L44_S699-p	AAAAPTSPDHSPA	+	-	-	9	1	2	0.5	0	1	0	1	2	0.5	0	1	0	1	2	0.5	1	3	0.333333	1	3	0.333333	1	3	0.333333	0	1	0	2	4	0.5	1	3	0.333333	2	4	0.5	3	5	0.6
maNOG13179	Protein tyrosine phosphatase, receptor type, N polypeptide 2	462	>Q63475 PTPR2_RAT	S425	Ptprn2_Q63475_S425-p	PEEVLSSEEETAG	-	+	-	11	0	1	0	1	3	0.333333	1	3	0.333333	0	2	0				1	3	0.333333	1	4	0.25	1	4	0.25	0	3	0	1	3	0.333333	1	3	0.333333	1	3	0.333333	1	2	0.5
maNOG06142	Histidine triad nucleotide binding protein 1	45	>P62959 HINT1_RAT	S45	Hint1_P70349_S45-p	LAFHDISPQAPTH	+	-	-	5	0	34	0	1	27	0.037037	0	23	0	0	24	0	0	21	0	1	49	0.0204082	2	48	0.0416667	1	45	0.0222222	1	45	0.0222222	1	48	0.0208333	0	37	0	0	38	0	0	33	0
maNOG14869	Dihydropyrimidinase-Like 2	726	>P47942 DPYL2_RAT	S522	Dpysl2_P47942_S522-p	ASSAKTSPAKQQA	+	-	-	2	0	1	0													1	6	0.166667	2	7	0.285714	1	6	0.166667	1	4	0.25	1	5	0.2	1	4	0.25	1	3	0.333333	2	6	0.333333
maNOG09931	Microtubule-Associated protein 2	620	>P15146 MTAP2_RAT	S528	-	SEPEAVSERREIQ	-	-	-	5				1	1	1	1	1	1										1	1	1	1	1	1				1	1	1	1	1	1	1	1	1
maNOG08800	Eukaryotic translation initiation factor 4B	93	>M0R855 M0R855_RAT	S57	Eif4b_Q5RKG9_S93-p	RSRLPKSPPYTAF	+	-	-	4	0	1	0	0	1	0	1	3	0.333333	1	3	0.333333	1	3	0.333333	0	5	0	1	5	0.2	2	7	0.285714	0	4	0	0	3	0	1	4	0.25	1	3	0.333333	1	3	0.333333
maNOG06496	Required for DNA repair. Binds to DDB2 to form the UV- damaged DNA-binding protein complex (the UV-DDB complex). The UV- DDB complex may recognize UV-induced DNA damage and recruit proteins of the nucleotide excision repair pathway to initiate DNA repair. The UV-DDB complex preferentially binds to cyclobutane pyrimidine dimers , 6-4 photoproducts , apurinic sites and short mismatches. Also appear…	591	>Q9ESW0 DDB1_RAT	S590	-	GEIIPRSILMTTF	-	-	-	3
maNOG10531	Protein phosphatase 1, regulatory (inhibitor) subunit 1A	6	>P19103 PPR1A_RAT	S6	Ppp1r1a_P19103_S6-p	_MEPDNSPRKIQF	+	-	-	14	0	6	0	0	6	0	1	4	0.25	0	4	0	0	7	0	2	12	0.166667	2	11	0.181818	2	11	0.181818	2	10	0.2	2	10	0.2	2	11	0.181818	2	8	0.25	1	8	0.125
maNOG00742	Is, with PLP, the most abundant protein component of the myelin membrane in the CNS. Has a role in both the formation and stabilization of this compact multilayer arrangement of bilayers. Each splice variant and charge isomer may have a specialized function in the assembly of an optimized, biochemically functional myelin membrane (By similarity)	143	>P02688 MBP_RAT	S8	_P25274_S7-p	ASQKRPSQRHGSK	-	-	-	44	11	32	0.34375	2	14	0.142857	1	6	0.166667	5	12	0.416667	7	26	0.269231	10	34	0.294118	5	25	0.2	6	27	0.222222	12	34	0.352941	4	22	0.181818	9	31	0.290323	3	20	0.15	4	21	0.190476
maNOG02668	Proline-Rich transmembrane protein	812	>D3ZWQ0 D3ZWQ0_RAT	S800	Prrt3_D3ZWQ0_S800-p	LDLRPPSPINLSR	+	-	-	22	0	1	0	1	2	0.5	0	1	0	0	1	0	1	2	0.5	1	2	0.5	1	2	0.5	1	2	0.5	1	2	0.5	1	2	0.5	1	2	0.5	1	2	0.5	1	2	0.5
maNOG17430	Myeloid/Lymphoid or mixed-lineage leukemia (trithorax homolog, Drosophila); translocated to, 11 protein	85	>Q5M971 AF1Q_RAT	S84	Mllt11_Q5M971_S84-p	PIASIRSIDLDLL	-	-	-	1	0	5	0	0	6	0	0	5	0	0	2	0	0	4	0	0	6	0	1	6	0.166667	0	7	0	1	9	0.111111	0	5	0	0	4	0	0	5	0	0	6	0
maNOG09188	Erythrocyte membrane protein band 4.9 (dematin)	87	>B2GUY4 B2GUY4_RAT	S87	Epb49_Q9WV69_S87-p	SRECSLSPKSTSP	+	-	-	4	4	5	0.8	4	5	0.8	4	4	1	2	2	1	2	2	1	6	6	1	6	6	1	3	3	1	5	5	1	5	5	1	6	7	0.857143	4	4	1	4	4	1
maNOG14085	Synaptosomal-Associated protein, 91kDa homolog (mouse)	913	>Q05140 AP180_RAT	S896	-	PTPATQSPKKPPA	+	-	-	1	3	17	0.176471	2	15	0.133333	2	11	0.181818	2	9	0.222222	3	14	0.214286	4	20	0.2	4	22	0.181818	4	15	0.266667	4	20	0.2	3	14	0.214286	3	17	0.176471	3	18	0.166667	3	19	0.157895
maNOG09188	Erythrocyte membrane protein band 4.9 (dematin)	92	>B2GUY4 B2GUY4_RAT	S92	Epb4.9_NP_001101855_S92-p	LSPKSTSPPPSPE	+	-	-	13	4	5	0.8	4	5	0.8	4	4	1	2	2	1	2	2	1	6	6	1	6	6	1	3	3	1	5	5	1	5	5	1	6	7	0.857143	4	4	1	4	4	1
maNOG06400	Microtubule-Associated protein 6	995	>Q63560 MAP6_RAT	S951	Map6_Q63560_S951-p	AEYIEGSP_____	+	-	-	15	1	2	0.5	1	1	1				0	1	0							1	1	1	1	2	0.5	1	2	0.5				1	1	1	1	1	1	1	2	0.5
maNOG16160	Tubulin, alpha protein	169	>Q6AY56 TBA8_RAT	T145	-	HSFGGGTGSGFTS	-	-	-	1
maNOG06142	Histidine triad nucleotide binding protein 1	17	>P62959 HINT1_RAT	T17	-	ARPGGDTIFGKII	-	-	-	1	0	37	0	0	31	0	0	27	0	0	20	0	0	32	0	1	48	0.0208333	0	51	0	0	49	0	1	49	0.0204082	0	50	0	0	46	0	0	42	0	0	42	0
maNOG09188	Erythrocyte membrane protein band 4.9 (dematin)	267	>B2GUY4 B2GUY4_RAT	T267	-	LPIRRKTRSLPDR	-	-	-	20	0	2	0				1	1	1	1	3	0.333333	0	1	0	1	3	0.333333	1	3	0.333333	1	3	0.333333	1	2	0.5	1	3	0.333333	1	3	0.333333	1	3	0.333333	1	2	0.5
maNOG04581	Sideroflexin protein	43	>Q63965 SFXN1_RAT	T40	-	PKNILLTNEQLEN	-	+	-	1	1	2	0.5	0	1	0				0	1	0				0	2	0	0	2	0	0	2	0	0	2	0	0	2	0	0	2	0	0	1	0
maNOG06466	Ubiquilin 2 protein	505	>D4AA63 D4AA63_RAT	T501	-	GVGVLGTAITPVG	-	-	-	2	0	5	0	0	7	0	0	7	0	0	4	0	0	6	0	1	12	0.0833333	0	6	0	0	4	0	0	9	0	0	11	0	1	13	0.0769231	0	12	0	0	6	0
maNOG14869	Dihydropyrimidinase-Like 2	725	>P47942 DPYL2_RAT	T521	Dpysl2_O08553_T521-p	PASSAKTSPAKQQ	-	-	-	1	0	1	0													1	6	0.166667	2	7	0.285714	1	6	0.166667	1	4	0.25	1	5	0.2	1	4	0.25	1	3	0.333333	2	6	0.333333
maNOG06496	Required for DNA repair. Binds to DDB2 to form the UV- damaged DNA-binding protein complex (the UV-DDB complex). The UV- DDB complex may recognize UV-induced DNA damage and recruit proteins of the nucleotide excision repair pathway to initiate DNA repair. The UV-DDB complex preferentially binds to cyclobutane pyrimidine dimers , 6-4 photoproducts , apurinic sites and short mismatches. Also appear…	595	>Q9ESW0 DDB1_RAT	T594	-	PRSILMTTFESSH	-	-	-	3
maNOG11822	Promotes microtubule assembly and stability, and might be involved in the establishment and maintenance of neuronal polarity. The C-terminus binds axonal microtubules while the N- terminus binds neural plasma membrane components, suggesting that tau functions as a linker protein between both. Axonal polarity is predetermined by tau localization (in the neuronal cell) in the domain of the cell bod…	765	>P19332 TAU_RAT	T714	Mapt_P19332_T714-p	PVVSGDTSPRHLS	-	-	-	1	0	1	0	0	1	0	0	1	0							1	2	0.5	1	2	0.5	1	2	0.5	1	1	1	0	1	0	0	1	0	0	1	0	0	1	0
maNOG09188	Erythrocyte membrane protein band 4.9 (dematin)	91	>B2GUY4 B2GUY4_RAT	T91	Epb4.9_NP_001101855_T91-p	SLSPKSTSPPPSP	-	-	-	10	4	5	0.8	4	5	0.8	4	4	1	2	2	1	2	2	1	6	6	1	6	6	1	3	3	1	5	5	1	5	5	1	6	7	0.857143	4	4	1	4	4	1
maNOG11634	Component of the COP9 signalosome complex (CSN), a complex involved in various cellular and developmental processes. The CSN complex is an essential regulator of the ubiquitin conjugation pathway by mediating the deneddylation of the cullin subunits of SCF-type E3 ligase complexes, leading to decrease the Ubl ligase activity of SCF-type complexes such as SCF, CSA or DDB2. The complex is also invo…	254	>Q68FW9 CSN3_RAT	Y227	COPS3_Q9UNS2_Y227-p	LESYKKYILVSLI	-	-	-	1										1	1	1
maNOG08875	Cathepsin B protein	300	>P00787 CATB_RAT	Y293	-	IENGVPYWLVANS	-	-	-	1				0	1	0										0	1	0	0	1	0	1	2	0.5	0	2	0	0	1	0	1	2	0.5	0	2	0	0	1	0
[truncated: 57 more columns]
